# Supplementary material for: Psychological Resilience and Health-Related Quality of Life in 418 Swedish Women with Primary Breast Cancer: Results from a Prospective Longitudinal Study
Source: Cancers (Basel). 2021 May 6;13(9):2233. doi: 10.3390/cancers13092233 (PMC8125618; doi:10.3390/cancers13092233)
Supplement: Supplementary file 1 [file cancers-13-02233-s001.zip]

Archive with 1 entries (1 files):
- cancers-1173091-supplementary.pdf
